# Supplementary material for: Macropinocytosis inhibition attenuates profibrotic responses in lung fibroblasts and pulmonary fibrosis models
Source: J Clin Invest. 2026 Apr 30;136(12):e197651. doi: 10.1172/JCI197651 (PMC13262735; doi:10.1172/JCI197651)
Supplement: Supplemental data set 1 [file jci-136-197651-s145.xlsx]

## Sheet: kegg
GeneSets	EdgeR.upperquartile_LRT_RUVr_EIPA_over_control.rnk NES	EdgeR.upperquartile_LRT_RUVr_tgf_eipa_over_tgf.rnk NES	EdgeR.upperquartile_LRT_RUVr_tgf_over_control.rnk NES
KEGG_ABC_TRANSPORTERS	0	0	-1.90905
KEGG_ADIPOCYTOKINE_SIGNALING_PATHWAY	0	0	-1.40552
KEGG_ALANINE_ASPARTATE_AND_GLUTAMATE_METABOLISM	0	0	1.41594
KEGG_ALDOSTERONE_REGULATED_SODIUM_REABSORPTION	0	1.4854	0
KEGG_ALZHEIMERS_DISEASE	-2.30274	0	-1.55298
KEGG_AMINOACYL_TRNA_BIOSYNTHESIS	-2.02923	-1.76681	1.4811
KEGG_APOPTOSIS	0	0	-1.65682
KEGG_ARACHIDONIC_ACID_METABOLISM	2.08563	2.17551	-2.40687
KEGG_ARGININE_AND_PROLINE_METABOLISM	-1.73365	0	0
KEGG_ARRHYTHMOGENIC_RIGHT_VENTRICULAR_CARDIOMYOPATHY_ARVC	0	-2.04732	2.95821
KEGG_AXON_GUIDANCE	0	0	-1.52256
KEGG_BASAL_CELL_CARCINOMA	0	-1.64233	0
KEGG_BASAL_TRANSCRIPTION_FACTORS	0	-1.6343	1.43857
KEGG_BASE_EXCISION_REPAIR	-2.30857	-1.72334	1.68708
KEGG_BETA_ALANINE_METABOLISM	0	0	-1.61128
KEGG_BIOSYNTHESIS_OF_UNSATURATED_FATTY_ACIDS	0	1.85648	0
KEGG_BLADDER_CANCER	-1.93607	0	1.46649
KEGG_BUTANOATE_METABOLISM	0	1.92718	-1.43168
KEGG_CALCIUM_SIGNALING_PATHWAY	0	0	-2.94256
KEGG_CARDIAC_MUSCLE_CONTRACTION	-2.35041	0	0
KEGG_CELL_ADHESION_MOLECULES_CAMS	-1.90467	0	1.5224
KEGG_CELL_CYCLE	-3.77464	-3.61712	3.48232
KEGG_CHEMOKINE_SIGNALING_PATHWAY	0	0	-1.73919
KEGG_CHRONIC_MYELOID_LEUKEMIA	0	-1.58892	0
KEGG_CITRATE_CYCLE_TCA_CYCLE	-2.43843	0	0
KEGG_COMPLEMENT_AND_COAGULATION_CASCADES	2.23397	2.67662	-3.64626
KEGG_CYSTEINE_AND_METHIONINE_METABOLISM	0	0	1.48671
KEGG_CYTOKINE_CYTOKINE_RECEPTOR_INTERACTION	0	2.28905	-2.31518
KEGG_DILATED_CARDIOMYOPATHY	-1.39845	-2.56618	2.55061
KEGG_DNA_REPLICATION	-4.23608	-3.4499	4.11515
KEGG_DORSO_VENTRAL_AXIS_FORMATION	0	1.80625	0
KEGG_DRUG_METABOLISM_CYTOCHROME_P450	2.62079	2.628	-3.6592
KEGG_ECM_RECEPTOR_INTERACTION	-2.03971	-2.56762	2.54738
KEGG_ENDOCYTOSIS	0	0	-2.06849
KEGG_EPITHELIAL_CELL_SIGNALING_IN_HELICOBACTER_PYLORI_INFECTION	0	1.58619	0
KEGG_ETHER_LIPID_METABOLISM	1.61203	1.63313	-1.70145
KEGG_FATTY_ACID_METABOLISM	0	1.54416	-2.36032
KEGG_FC_EPSILON_RI_SIGNALING_PATHWAY	0	0	-2.12054
KEGG_FOCAL_ADHESION	-1.90741	-2.6304	1.99976
KEGG_FOLATE_BIOSYNTHESIS	-1.51258	0	0
KEGG_FRUCTOSE_AND_MANNOSE_METABOLISM	-1.79103	0	0
KEGG_GLIOMA	-1.59	0	0
KEGG_GLUTATHIONE_METABOLISM	0	1.55962	-2.6037
KEGG_GLYCEROLIPID_METABOLISM	0	1.97067	0
KEGG_GLYCEROPHOSPHOLIPID_METABOLISM	0	2.34435	-1.58753
KEGG_GLYCINE_SERINE_AND_THREONINE_METABOLISM	-2.25566	0	0
KEGG_GLYCOLYSIS_GLUCONEOGENESIS	-1.41359	0	0
KEGG_GLYCOSAMINOGLYCAN_BIOSYNTHESIS_CHONDROITIN_SULFATE	0	0	1.64162
KEGG_GLYCOSAMINOGLYCAN_DEGRADATION	0	1.44642	0
KEGG_GLYCOSPHINGOLIPID_BIOSYNTHESIS_GLOBO_SERIES	0	0	-1.86016
KEGG_GLYCOSPHINGOLIPID_BIOSYNTHESIS_LACTO_AND_NEOLACTO_SERIES	-1.48368	0	0
KEGG_GLYCOSYLPHOSPHATIDYLINOSITOL_GPI_ANCHOR_BIOSYNTHESIS	0	1.61182	0
KEGG_GLYOXYLATE_AND_DICARBOXYLATE_METABOLISM	-2.50866	-1.47359	0
KEGG_GNRH_SIGNALING_PATHWAY	1.59692	0	0
KEGG_HEDGEHOG_SIGNALING_PATHWAY	1.63771	0	-1.52817
KEGG_HEMATOPOIETIC_CELL_LINEAGE	0	1.72284	-1.47919
KEGG_HISTIDINE_METABOLISM	0	0	-1.41572
KEGG_HOMOLOGOUS_RECOMBINATION	-2.19424	-2.37589	2.83309
KEGG_HUNTINGTONS_DISEASE	-2.66948	-2.49783	-1.94096
KEGG_HYPERTROPHIC_CARDIOMYOPATHY_HCM	0	-2.60244	2.83217
KEGG_INSULIN_SIGNALING_PATHWAY	0	0	-1.80116
KEGG_JAK_STAT_SIGNALING_PATHWAY	0	0	-1.6403
KEGG_LEUKOCYTE_TRANSENDOTHELIAL_MIGRATION	-1.47584	0	0
KEGG_LIMONENE_AND_PINENE_DEGRADATION	0	0	-1.46772
KEGG_LINOLEIC_ACID_METABOLISM	2.12654	1.75304	-1.5001
KEGG_LONG_TERM_POTENTIATION	-1.74112	0	0
KEGG_LYSOSOME	0	4.81291	-2.89752
KEGG_MAPK_SIGNALING_PATHWAY	0	0	-1.58376
KEGG_MELANOMA	-1.69426	0	1.59671
KEGG_METABOLISM_OF_XENOBIOTICS_BY_CYTOCHROME_P450	2.37992	2.78818	-3.8158
KEGG_MISMATCH_REPAIR	-2.09747	-1.93625	2.95884
KEGG_N_GLYCAN_BIOSYNTHESIS	-2.18276	2.36224	1.77596
KEGG_NATURAL_KILLER_CELL_MEDIATED_CYTOTOXICITY	0	1.70127	-1.37366
KEGG_NEUROACTIVE_LIGAND_RECEPTOR_INTERACTION	1.56617	2.75707	-3.83963
KEGG_NEUROTROPHIN_SIGNALING_PATHWAY	0	0	-2.37038
KEGG_NICOTINATE_AND_NICOTINAMIDE_METABOLISM	0	1.67359	-2.47645
KEGG_NON_SMALL_CELL_LUNG_CANCER	-1.63888	0	0
KEGG_NUCLEOTIDE_EXCISION_REPAIR	-2.11991	-1.43621	1.51629
KEGG_OLFACTORY_TRANSDUCTION	0	0	-1.67483
KEGG_ONE_CARBON_POOL_BY_FOLATE	-2.33133	-1.51795	0
KEGG_OOCYTE_MEIOSIS	-1.82352	-1.73882	1.4199
KEGG_OTHER_GLYCAN_DEGRADATION	0	1.84474	-1.69791
KEGG_OXIDATIVE_PHOSPHORYLATION	-2.57842	-1.46607	-2.24034
KEGG_P53_SIGNALING_PATHWAY	-2.30849	-1.54296	0
KEGG_PANTOTHENATE_AND_COA_BIOSYNTHESIS	0	1.59264	-1.35515
KEGG_PARKINSONS_DISEASE	-2.12309	-1.9024	-1.94349
KEGG_PATHOGENIC_ESCHERICHIA_COLI_INFECTION	-2.15955	-1.9021	0
KEGG_PATHWAYS_IN_CANCER	-1.4319	-1.46464	1.43646
KEGG_PEROXISOME	0	2.09029	-2.95388
KEGG_PPAR_SIGNALING_PATHWAY	2.21575	2.75073	-1.76869
KEGG_PRIMARY_BILE_ACID_BIOSYNTHESIS	0	1.55897	-1.99729
KEGG_PROGESTERONE_MEDIATED_OOCYTE_MATURATION	-1.85932	-1.92572	0
KEGG_PROPANOATE_METABOLISM	0	0	-1.88732
KEGG_PROSTATE_CANCER	-1.43536	-1.55549	0
KEGG_PROTEASOME	-3.91139	-2.58541	2.04415
KEGG_PROTEIN_EXPORT	0	0	2.11657
KEGG_PURINE_METABOLISM	-2.716	-1.69326	1.39599
KEGG_PYRIMIDINE_METABOLISM	-3.58615	-2.39506	2.20975
KEGG_REGULATION_OF_ACTIN_CYTOSKELETON	-1.72333	-1.88122	1.48687
KEGG_REGULATION_OF_AUTOPHAGY	1.61855	1.53763	-1.45761
KEGG_RETINOL_METABOLISM	0	1.7873	-1.74742
KEGG_RIBOFLAVIN_METABOLISM	-1.70561	0	0
KEGG_RIBOSOME	-2.50939	-3.58045	-3.1352
KEGG_RIG_I_LIKE_RECEPTOR_SIGNALING_PATHWAY	0	0	-1.61877
KEGG_RNA_DEGRADATION	-1.58474	-1.96294	2.79411
KEGG_RNA_POLYMERASE	-2.39378	-2.00298	1.91325
KEGG_SMALL_CELL_LUNG_CANCER	-1.43572	-1.39982	1.64905
KEGG_SNARE_INTERACTIONS_IN_VESICULAR_TRANSPORT	1.58758	0	-1.58695
KEGG_SPHINGOLIPID_METABOLISM	0	2.21068	0
KEGG_SPLICEOSOME	-2.20457	-4.49489	4.09464
KEGG_STEROID_BIOSYNTHESIS	0	3.95402	0
KEGG_STEROID_HORMONE_BIOSYNTHESIS	1.83173	2.48777	-1.62425
KEGG_SYSTEMIC_LUPUS_ERYTHEMATOSUS	-1.63481	-1.49045	-2.47738
KEGG_T_CELL_RECEPTOR_SIGNALING_PATHWAY	0	-1.81468	0
KEGG_TERPENOID_BACKBONE_BIOSYNTHESIS	0	1.85055	0
KEGG_TOLL_LIKE_RECEPTOR_SIGNALING_PATHWAY	0	0	-1.78822
KEGG_TRYPTOPHAN_METABOLISM	0	0	-2.6918
KEGG_TYPE_II_DIABETES_MELLITUS	0	1.47618	-1.83355
KEGG_UBIQUITIN_MEDIATED_PROTEOLYSIS	0	-2.04607	1.52647
KEGG_VALINE_LEUCINE_AND_ISOLEUCINE_BIOSYNTHESIS	-1.90251	0	0
KEGG_VALINE_LEUCINE_AND_ISOLEUCINE_DEGRADATION	0	1.86968	-2.40692
KEGG_VASCULAR_SMOOTH_MUSCLE_CONTRACTION	0	0	-1.42207
KEGG_VASOPRESSIN_REGULATED_WATER_REABSORPTION	0	0	-1.80842
KEGG_VEGF_SIGNALING_PATHWAY	0	1.77019	-1.35163
KEGG_VIBRIO_CHOLERAE_INFECTION	-1.41307	0	0
