# Supplementary material for: Macropinocytosis inhibition attenuates profibrotic responses in lung fibroblasts and pulmonary fibrosis models
Source: J Clin Invest. 2026 Apr 30;136(12):e197651. doi: 10.1172/JCI197651 (PMC13262735; doi:10.1172/JCI197651)
Supplement: Supporting data values [file jci-136-197651-s147.xlsx]

## Sheet: Figure 1A
70 kDa FITC-Dextran uptake (fold change)
Control	IPF
1.26642	2.89789
0.577008	2.8781
0.555396	3.44338
0.609237	2.31837
1.99194	1.75374

## Sheet: Figure 1B
70 kDa FITC-Dextran uptake (fold change)
Control	IPF
1.38545	0.73907
0.477059	1.556
0.640198	1.98362
0.881199	1.25568
1.10243	2.05654
0.678511	1.57083
1.86251	1.2977
0.972656	2.5991

## Sheet: Figure 1C
Col1/GAPDH fold change
Control+Vehicle	Control+EIPA	IPF+Vehicle	IPF+EIPA
1.47092	0.110134	3.1371	2.05951
0.884996	0.125484	3.04426	0.774419
0.644086	0.13071	1.62119	0.440679
1.10455	0.814316	1.34033	0.613515
0.895451	0.955298	1.84981	0.927456
aSMA/GAPDH fold change
Control+Vehicle	Control+EIPA	IPF+Vehicle	IPF+EIPA
1.804	1.26428	2.56555	0.638378
0.765382	0.963951	2.8094	1.02921
0.430616	0.31143	2.75089	1.31233
0.996837	0.876643	1.97584	1.3585
1.00316	0.886981	1.89472	1.22759

## Sheet: Figure 1D
COL1A1 mRNA expression
Control+Vehicle	Control+EIPA	IPF+Vehicle	IPF+EIPA
1.4484	0.33628	4.67167	0.638375
0.428281	0.196278	2.26107	0.415473
1.15309	1.53326	5.05997	3.20375
0.630667	1.18932	2.90152	0.826569
1.33956	0.784943	3.56032	1.63975
ACTA2 mRNA expression
Control+Vehicle	Control+EIPA	IPF+Vehicle	IPF+EIPA
1.32118	0.962134	7.42466	2.33193
0.42128	0.125419	2.96113	0.665487
0.954156	0.836295	9.35386	4.61506
1.19067	0.742836	4.02625	1.38504
1.11271	1.49419	6.44802	2.90794
																						2.33193	0.665487	4.61506	1.38504	2.90794

## Sheet: Figure 1E
COL1/GAPDH fold change
Vehicle	TGF-𝛃1+Vehicle	TGF-𝛃1+EIPA	EIPA
1.24041	9.06597	3.02288	0.444116
0.508988	11.2744	2.51175	0.761459
0.617123	4.35439	0.433885	0.555059
1.63348	8.47087	2.57423	3.25546
aSMA/GAPDH fold change
Vehicle	TGF-𝛃1+Vehicle	TGF-𝛃1+EIPA	EIPA
1.19481	3.88569	0.912866	0.991851
1.18025	2.92393	0.86487	0.900647
0.893685	2.78394	0.706859	0.848285
0.731253	2.19855	1.34258	0.704484

## Sheet: Figure 1F
COL1A1 mRNA expression
Vehicle	TGF-𝛃1+Vehicle	TGF-𝛃1+EIPA	EIPA
1.90733	3.073	0.206885	0.98362
0.336569	5.69077	0.720991	0.225266
0.608183	2.94891	1.77499	1.12363
1.14792	2.21245	1.37459	0.686757
ACTA2 mRNA expression
Vehicle	TGF-𝛃1+Vehicle	TGF-𝛃1+EIPA	EIPA
1.57077	4.19704	0.38426	1.70814
0.451944	5.85228	0.952282	0.362582
1.10847	5.58813	0.702192	1.85085
0.868824	4.49052	2.13204	0.389541

## Sheet: Figure 1G
Gel size % of vehicle
Vehicle	TGF-𝛃1+Vehicle	TGF-𝛃1+EIPA	EIPA
101	67.6	92.3	95.3
105	76.2	82.5	100.1
96	81.9	79.1	98.7
98	63.4	83.7	90.8

## Sheet: Figure 2A
p-P70S6K/P70S6K fold change
Vehicle	TGF-𝛃1+Vehicle	TGF-𝛃1+EIPA	EIPA
1.00328	1.52202	1.21231	1.16254
0.946667	1.56958	0.604609	0.193291
0.970073	2.53212	1.08869	0.997524
1.07998	2.42102	1.4697	1.30082
p-S6/S6 fold change
Vehicle	TGF-𝛃1+Vehicle	TGF-𝛃1+EIPA	EIPA
1.19789	4.37633	0.344209	1.08932
0.859667	3.85648	0.775083	0.705796
0.873247	3.36362	0.885051	0.933923
1.0692	3.06928	1.40938	1.09786

## Sheet: Figure 2B
p-S6/S6 fold change
AA free+Vehicle	AA free+EIPA	AA free+TGF-𝛃1+Vehicle	AA free+TGF-𝛃1+EIPA	AA+Vehicle	AA+EIPA	AA+TGF-𝛃1+Vehicle	AA+TGF-𝛃1+EIPA
0.873885	0.204727	2.11437	1.18716	4.19281	1.30018	9.90424	1.9711
1.09612	1.09537	3.03005	3.05267	5.27754	2.47475	16.5749	8.76873
0.510152	0.320442	0.733716	0.750755	8.45567	0.505551	13.2707	2.7541
1.51984	0.941964	1.14368	0.722082	3.50508	1.80824	6.85133	3.66634

## Sheet: Figure 2C
L-amino acids (nM/10,000 cells)
AA free+Vehicle	AA free+EIPA	AA free+TGF-𝛃1+Vehicle	AA free+TGF-𝛃1+EIPA	AA+Vehicle	AA+EIPA	AA+TGF-𝛃1+Vehicle	AA+TGF-𝛃1+EIPA
6.32453	16.5646	17.0622	16.112	28.7027	23.904	41.1508	30.033
13.0237	20.3406	19.5804	18.8677	32.3136	24.1415	37.6349	29.8905
18.4876	20.5781	17.8224	20.9582	31.981	19.2003	40.9608	31.0263
4.09321	22.0309	15.8166	13.2163	23.1221	16.3455	29.4352	20.841
11.4093	10.1084	18.9899	17.3592	22.3835	16.5659	36.0856	20.3121
15.5081	19.2543	16.0811	18.5932	21.4139	12.5552	38.5978	22.9565

[truncated: 51 more sheets: Figure 2D, Figure 3B, Figure 3C, Figure 3D, Figure 3E, Figure 4B, Figure 4C, Figure 4D, Figure 4E, Figure 4G, Figure 5D, Figure 5E, Figure 6A, Figure 6B, Figure 6C, Figure 6E, Figure 6F, Figure 6G, Sup. Figure 1A, Sup. Figure 1B …]
